# Supplementary material for: Identification of Thrombosis-Related Genes in Patients with Advanced Gastric Cancer: Data from AGAMENON-SEOM Registry
Source: Biomedicines. 2022 Jan 11;10(1):148. doi: 10.3390/biomedicines10010148 (PMC8773420; doi:10.3390/biomedicines10010148)
Supplement: Supplementary file 1 [file biomedicines-10-00148-s001.zip]

Archive with 7 entries (6 files):
- biomedicines-1533227-supplementary/
- biomedicines-1533227-supplementary/Figure S1.tiff
- biomedicines-1533227-supplementary/Table S1.pdf
- biomedicines-1533227-supplementary/Table S2.pdf
- biomedicines-1533227-supplementary/Table S3.pdf
- biomedicines-1533227-supplementary/Table S4.pdf
- biomedicines-1533227-supplementary/Table S5.pdf
